# Supplementary material for: Copycat in Suicide: A Systematic Review of the Literature
Source: J Clin Med. 2024 Nov 25;13(23):7118. doi: 10.3390/jcm13237118 (PMC11641853; doi:10.3390/jcm13237118)
Supplement: Supplementary file 1 [file jcm-13-07118-s001.zip]

Archive with 1 entries (1 files):
- jcm-3285665-supplementary.pdf
